# Supplementary material for: Regulatory Mechanism of CsMYB1‐CsMYB82/CsbHLH48‑CsCAD4 Model for Resistance Against Colletotrichum gloeosporioides in Camellia sinensis
Source: Plant Biotechnol J. 2026 Apr 3;24(8):4725–47. doi: 10.1111/pbi.70659 (PMC13387894; doi:10.1111/pbi.70659)
Supplement: Supplementary file 2 — Table S1: Specific primers used for vector construction. F, forward; R, reverse. [file PBI-24-4725-s001.xlsx]

## Sheet: Sheet1
Table S1. Specific primers used for vector construction. F, forward; R, reverse.
Gene name	Primer sequences (5’-3’)
2300GFP-CsMYB82	F：GGGGTACCATGGAGATGAAAGAAGGGAAGTC
	R：GCTCTAGAGCAAAGACCGGTTGCATGCC
pTRV2-CsMYB82	F：cctccatggggatccggtaccAGAAGCTCTCAAACCAAAACAACC
	R：gggacatgcccgggcctcgagGCAAAGACCGGTTGCATGC
BD-CsMYB82	F：CC CATATG ATGGAGATGAAAGAAGGGAAGTC
	R：CG GGATCC GCAAAGACCGGTTGCATGCC
AD-CsbHLH48	F：gtaccagattacgctcatatgATGGAACGAATTGCGAGTACTGA
	R：attcatctgcagctcgagctcTAGCTCCATTTTGAGCTGATTTGG
nLUC-CsMYB82	F：acgggggacgagctcggtaccATGGAGATGAAAGAAGGGAAGTCA
	R：tcctccacgcgtacgagatctGCAAAGACCGGTTGCATGC
cLUC-CsbHLH48	F：agcggaggaggaagcagatctATGGAACGAATTGCGAGTACTGA
	R：ctctagaggatcccgggtaccTAGCTCCATTTTGAGCTGATTTGG
cYFP-CsMYB82	F：ggagtcgacgcacag ggtacc ATGGAGATGAAAGAAGGGAAGTCA
	R：ttcgagctcgcctgg ggatcc GCAAAGACCGGTTGCATGC
nYFP-CsbHLH48	F：ggagtcgacgcacagggtaccATGGAACGAATTGCGAGTACTGA
	R：ttcgagctcgcctggggatccTAGCTCCATTTTGAGCTGATTTGG
pAbAi-ProCsMYB82	F：agcacatgcctcgaggtcgacATTAATTAAATCCGTTTGATAATCATAAATG
	R：cttgaattcgagctcggtaccCGCCATTACTAGTATTTAATTCTCTCTCT
2300GFP-CsMYB1	F：tacgaattcgagctcggtaccATGGGGAGATCACCTTGTTGTG
	R：tgcctgcaggtcgactctagaTCTATGTAACCCATTTGTGCTGCA
pTRV2-CsMYB1	F：cctccatggggatccggtaccAACGCCACCGCTTCAACC
	R：gggacatgcccgggcctcgagCGTCTCCGACGGCCTCGC
GUS-ProCsMYB82	F：AA CTGCAG CGTTTAAACGAGTGTCGAACATG
	R：GC TCTAGA CGCCATTACTAGTATTTAATTCTCTCTC
AD-CsMYB1	F：gtaccagattacgctcatatgATGGGGAGATCACCTTGTTGTG
	R：cagctcgagctcgatggatccTCTATGTAACCCATTTGTGCTGCA
FLAG-CsbHLH48	F：cgggggactctagaggatcc ATGGAACGAATTGCGAGTACTGA
	R：tggtccttgtaatcggtacc TAGCTCCATTTTGAGCTGATTTGG
pAbAi-ProCsCAD4	F：agcacatgcctcgaggtcgacAGTTGGCAAGAAAACAACTCT
	R：cttgaattcgagctcggtaccGCTCAAGTCAGAATAGCAAATTCCA
AD-CsMYB82	F：gtaccagattacgctcatatgATGGAGATGAAAGAAGGGAAGTCA
	R：cagctcgagctcgatggatccGCAAAGACCGGTTGCATGC
62-SK-CsMYB82	F：cgcggtggcggccgctctagaATGGAGATGAAAGAAGGGAAGTCA
	R：ttcctgcagcccgggggatccGCAAAGACCGGTTGCATGC
0800-Luc-ProCsCAD4	F：atcgaattcctgcagcccgggAGTTGGCAAGAAAACAACTCT
	R：cgctctagaactagtggatccGCTCAAGTCAGAATAGCAAATTCCA
62-SK-CsbHLH48	F：cgcggtggcggccgctctagaATGGAACGAATTGCGAGTACTGA
	R：ttcctgcagcccgggggatccTAGCTCCATTTTGAGCTGATTTGG
2300GFP-CsCAD4	F：tacgaattcgagctcggtaccATGATCACAAACGAGCATGG
	R：tgcctgcaggtcgactctagaCAGGCCAACTAAATTTAATA
pTRV2-CsCAD4	F：cctccatggggatccggtaccATGGTTGGTGTGGTGACCCAAG
	R：gggacatgcccgggcctcgagAACCACTATGTCAGAAAAGC
2300GFP-CsbHLH48	F：tacgaattcgagctcggtaccATGGAACGAATTGCGAGTACTGA
	R：tgcctgcaggtcgactctagaTAGCTCCATTTTGAGCTGATTTGG
pCold-CsMYB82	F：atggagctcggtaccctcgagATGGAGATGAAAGAAGGGAAGTCA
	R：agcagagattacctatctagaGCAAAGACCGGTTGCATGC
pCold-CsMYB1	F：atggagctcggtaccctcgagATGGGGAGATCACCTTGTTGTG
	R：agcagagattacctatctagaTCTATGTAACCCATTTGTGCTGCA
pTRV2-CsbHLH48	F：cctccatggggatccggtaccCTTCTAGGAATTCCGTCTTC
	R：gggacatgcccgggcctcgagGGGAAGCTTATCGCCGTCAT
