# Supplementary material for: Regulatory Mechanism of CsMYB1‐CsMYB82/CsbHLH48‑CsCAD4 Model for Resistance Against Colletotrichum gloeosporioides in Camellia sinensis
Source: Plant Biotechnol J. 2026 Apr 3;24(8):4725–47. doi: 10.1111/pbi.70659 (PMC13387894; doi:10.1111/pbi.70659)
Supplement: Supplementary file 3 — Table S2: Specific primers used for RT‐qPCR. F, forward; R, reverse. [file PBI-24-4725-s007.xlsx]

## Sheet: Sheet1
Table S1. Specific primers used for RT-qPCR. F, forward; R, reverse.
Gene name	Primer sequences (5’-3’)
CsActin	F：GCCATCTTTGATTGGAATGG
	R：GGTGCCACAACCTTGATCTT
CsMYB82	F：CGAACGGACAACGAAGTAA
	R：CATCATCGGTGAAGAGTAGTG
CsMYB1	F：GCAAGTGCAATAGCGGCACC
	R：CTCGCCGCCACAACAAACTG
CsbHLH48	F：CCGGCGAAATTTGGTGTAATC
	R：CCTTCTTCTCTCGCTCCTTTC
CsCAD4	F：GCTGTCCGGTTCCCTGATAG
	R：CAAGTCGCTTCATGGCTGTG
Cs4CL	F：GGAGGTTATCCTGGACCTCA
	R：GGCAAGCCTTGTAGTGTGAA
CsLAC	F：TGGAGCACTCATCATTCACCC
	R：GCGAAGAAGAGTTGATTGAG
CsCOMT	F：CTCACCATCTCCAACCTCGT
	R：CATAGCGAACAAGCAAGCCT
CsCCR	F：CTTCTGGAGCTGCTGTTTCC
	R：GCAGTATTCCGCATCAGACC
CsCAD6	F：CCCGGGCATGAAATAACAGG
	R：CTTGCAGAACTCGCATTCCA
CsPAL	F：ATTTGGACGAAGTAAAGCGG
	R：TCCATAACCCAATCACTGCTA
CsC4H	F：TATTCGGCAACTGGCTCC
	R：CACCATATCCTGACCCTTACC
CsHCT	F：CGACAATGGTGAAGGCGG
	R：CGTCTTTTAGCACATGGGGTT
CsC3′H	F：ATGGCTTTACCTCTGCTACCC
	R： GCCGACGATTGGAAGTGG
CsCCoAOMT	F：CAACAAACGGAGAAGGAGAA
	R：GGTGGCTAGAAGAGAGTAACCA
CsF5′H	F：CGAAATAGCCCGACAAGTT
	R：CGTAGTGAGCGAAAGCCAT
NbActin	F：ACCATCAATGATCGGAATGG
	R：GCTCATCCTATCAGCAATGC
NbPAL	F：CTTCGTTTCTCATAGCTAACAACA
	R：TGTTGATGACCCTTAATGCAA
NbC4H	F：GGAGAAGAGGCTGCAGCTTT
	R：GGCCTCAACATGCTTCTCCT
NtCOMT	F：TCAGAAGAAGAGCGTAACTGCACAT
	R：CCCACTTGTGACAAACCATACACTC
NtCCoAOMT	F：TACTGCCATGGCTCTTCCCG
	R：GTAATTGTCTTTGTCAGCGTCCAC
NbHCT	F：GTGTTCACAGCTACACCAATGG
	R：AATCGGGCTGTAATTCGAGGTA
NbCCR	F：CATTTGAGGGAGCTTGAAGG
	R：CGAAGTGAACACCACACGTC
Nb4CL	F：AGGATGGTTACACACTGGCG
	R：TTTCGCCCATTGCCAAACTG
NbCAD	F：GGGAGTGAAAATAGCAAAGG
	R：GCCAACAGGGACAGTATC
