# Supplementary material for: Regulatory Mechanism of CsMYB1‐CsMYB82/CsbHLH48‑CsCAD4 Model for Resistance Against Colletotrichum gloeosporioides in Camellia sinensis
Source: Plant Biotechnol J. 2026 Apr 3;24(8):4725–47. doi: 10.1111/pbi.70659 (PMC13387894; doi:10.1111/pbi.70659)
Supplement: Supplementary file 4 — Table S3: Information about upstream regulatory genes of CsMYB82 screening by yeast one‐hybrid. [file PBI-24-4725-s002.xlsx]

## Sheet: Sheet1
Table S3. Information about upstream regulatory genes of CsMYB82 screening by yeast one-hybrid
Gene ID	Gene annotation
TEA016787.1	Ferredoxin-related
TEA015373.1	DNA-binding protein SMUBP-2
TEA009819.1	B-box type zinc finger family protein
TEA031621.1	mitochondrial uncoupling protein 5-like
TEA018678.1	nucleosome assembly protein 1
TEA012165.1	pre-mRNA-splicing factor syf2
TEA008298.1	transcription factor R2R3-MYB1
TEA022472.1	DCN1-like protein 4
TEA006739.1	somatic embryogenesis receptor kinase
TEA017601.1	ribulose-1,5-bisphosphate carboxylase/oxygenase
TEA014885.1	glycerate dehydrogenase
TEA013372.1	beta-hexosaminidase 3-like
TEA012141.1	protochlorophyllide-dependent translocon component 52, chloroplastic isoform X2
TEA019061.1	autophagy-related protein 18a-like
TEA013212.1	subtilisin-like protease
TEA013069.1	uncharacterized protein
TEA033667.1	unnamed protein
TEA016747.1	unnamed protein product(RPM1)
TEA015135.1	uncharacterized protein
TEA009435.1	UDP-galactose/UDP-glucose transporter
TEA025853.1	phosphatidylinositol 3,4,5-trisphosphate 3-phosphatase and protein-tyrosine-phosphatase PTEN2A
TEA023954.1	extra-large guanine nucleotide-binding protein 1
TEA017203.1	protein NLP7-like
TEA008883.1	probable protein phosphatase 2C 6
TEA005522.1	GDP-D-mannose pyrophosphorylase
TEA030791.1	probable sucrose-phosphate synthase 3
TEA027859.1	glucan endo-1,3-beta-glucosidase 5
TEA013018.1	chaperone protein ClpB3, chloroplastic
TEA017210.1	uncharacterized protein
TEA009803.1	fructose-bisphosphate aldolase 3
TEA002126.1	germin-like protein
TEA024640.1	protein NSP-INTERACTING KINASE 3
