# Supplementary material for: Regulatory Mechanism of CsMYB1‐CsMYB82/CsbHLH48‑CsCAD4 Model for Resistance Against Colletotrichum gloeosporioides in Camellia sinensis
Source: Plant Biotechnol J. 2026 Apr 3;24(8):4725–47. doi: 10.1111/pbi.70659 (PMC13387894; doi:10.1111/pbi.70659)
Supplement: Supplementary file 5 — Table S4: Information about interacting proteins of CsMYB82 screening by yeast two‐hybrid. [file PBI-24-4725-s006.xlsx]

## Sheet: Sheet1
Table S4. Information about interacting proteins of CsMYB82 screening by yeast two-hybrid
Gene ID	Gene annotation
TEA005218.1	unnamed protein product
TEA019789.1	exopolygalacturonase-like
TEA031370.1	formin-like protein 13 isoform X2
TEA031266.1	uncharacterized protein LOC105155405
TEA000935.1	scarecrow-like protein 3 isoform X1
TEA025543.1	probable LRR receptor-like serine/threonine-protein kinase At1g14390
TEA023443.1	hypothetical protein CISIN_1g005888mg
TEA032340.1	Transcription factor, putative
TEA031427.1	ubiquitin carboxyl-terminal hydrolase 14
TEA000893.1	eukaryotic translation initiation factor 3 subunit F-like
TEA022860.1	pathogenesis-related protein 5
TEA010497.1	uncharacterized protein LOC104597431
TEA018991.1	PLAC8 family protein
TEA029948.1	UDP-glycosyltransferase 85K10
TEA017560.1	importin beta-like SAD2 isoform X2
TEA016794.1	fumarylacetoacetase-like
TEA029527.1	presequence protease 1, chloroplastic/mitochondrial-like
TEA025340.1	probable pectate lyase 22
TEA032279.1	soluble inorganic pyrophosphatase isoform X1
TEA010497.1	uncharacterized protein LOC104597431
TEA031578.1	KH domain-containing protein At4g18375-like
TEA032468.1	Uncharacterized RNA-binding protein
TEA027044.1	protein HGV2 isoform X2
TEA022151.1	histone-lysine N-methyltransferase SUVR5
TEA000343.1	transcription factor LHW
TEA022193.1	hypothetical protein L484_005129
TEA007130.1	E3 ubiquitin-protein ligase SINAT5
TEA003290.1	transcription factor bHLH48
TEA033198.1	hypothetical protein VITISV_005183
TEA017282.1	NAC transcription factors 17
TEA027142.1	uncharacterized protein LOC100267228 isoform X1
