# Supplementary material for: Regulatory Mechanism of CsMYB1‐CsMYB82/CsbHLH48‑CsCAD4 Model for Resistance Against Colletotrichum gloeosporioides in Camellia sinensis
Source: Plant Biotechnol J. 2026 Apr 3;24(8):4725–47. doi: 10.1111/pbi.70659 (PMC13387894; doi:10.1111/pbi.70659)
Supplement: Supplementary file 6 — Table S5: Statistics of DAP‐seq alignment. [file PBI-24-4725-s005.xlsx]

## Sheet: Sheet1
Table S5. Statistics of DAP-seq alignment
samples	total reads	reads mapped	reads mapped and paired	reads unpaired	map ratio
CsMYB82_1	84586902	83892562	83738184	154378	0.991791
CsMYB82_2	85161302	84474333	84317096	157237	0.991933
CsMYB82_Input	78863838	78290842	78122958	167884	0.992734
