# Supplementary material for: Regulatory Mechanism of CsMYB1‐CsMYB82/CsbHLH48‑CsCAD4 Model for Resistance Against Colletotrichum gloeosporioides in Camellia sinensis
Source: Plant Biotechnol J. 2026 Apr 3;24(8):4725–47. doi: 10.1111/pbi.70659 (PMC13387894; doi:10.1111/pbi.70659)
Supplement: Supplementary file 7 — Table S6: Binding peaks of CsMYB82 by using DNA affinity purification followed by sequencing (DAP‐seq) analysis. [file PBI-24-4725-s004.xlsx]

## Sheet: Sheet1
merge_peakname	chr:start-end	annotation	distanceToTSS	transcriptid	Parent files	merge_abs_summit	CsMYB82_1_peakname	CsMYB82_1_chr:start-end	CsMYB82_1_length	CsMYB82_1_abs_summit	CsMYB82_1_-log10(pvalue)	CsMYB82_1_fold_enrichment	CsMYB82_1_-log10(qvalue)	CsMYB82_2_peakname	CsMYB82_2_chr:start-end	CsMYB82_2_length	CsMYB82_2_abs_summit	CsMYB82_2_-log10(pvalue)	CsMYB82_2_fold_enrichment	CsMYB82_2_-log10(qvalue)	geneid	description
Merged-Scaffold314-845341-2	Scaffold314:845208-845472	Promoter (1-2kb)	-1182	TEA008380.1	CsMYB82_1_peakname|CsMYB82_2_peakname	845348	CsMYB82_1_peak_2515	Scaffold314:845208-845468	261	845337	14.273	6.78966	10.1602	CsMYB82_2_peak_2622	Scaffold314:845219-845472	254	845359	13.3739	6.53315	9.33938	TEA008380	gi|661899683|emb|CDO97677.1|//unnamed protein product [Coffea canephora]
Merged-Scaffold2844-1073254-2	Scaffold2844:1073100-1073410	Promoter (<=1kb)	-900	TEA018432.1	CsMYB82_1_peakname|CsMYB82_2_peakname	1073231	CsMYB82_1_peak_2265	Scaffold2844:1073148-1073361	214	1073228	8.66731	4.61328	4.99718	CsMYB82_2_peak_2332	Scaffold2844:1073100-1073410	311	1073234	18.7992	7.45861	14.4635	TEA018432	gi|747074073|ref|XP_011084017.1|//PREDICTED: acidic mammalian chitinase-like [Sesamum indicum]
Merged-Scaffold1927-152284-2	Scaffold1927:152120-152519	Promoter (1-2kb)	-1166	TEA016776.1	CsMYB82_1_peakname|CsMYB82_2_peakname	152277	CsMYB82_1_peak_1327	Scaffold1927:152124-152373	250	152249	12.0534	6.48891	8.09133	CsMYB82_2_peak_1362	Scaffold1927:152120-152519	400	152305	8.92199	4.91971	5.2374	TEA016776	gi|359485945|ref|XP_002265987.2|//PREDICTED: uncharacterized protein LOC100241871 [Vitis vinifera]
Merged-Scaffold1978-1458427-2	Scaffold1978:1458285-1458588	Promoter (<=1kb)	-908	TEA032459.1	CsMYB82_1_peakname|CsMYB82_2_peakname	1458404	CsMYB82_1_peak_1371	Scaffold1978:1458339-1458588	250	1458385	8.42385	5.39594	4.78691	CsMYB82_2_peak_1424	Scaffold1978:1458285-1458496	212	1458423	8.52675	5.26161	4.88102	TEA032459	gi|747086313|ref|XP_011090652.1|//PREDICTED: putative calcium-transporting ATPase 13, plasma membrane-type [Sesamum indicum]
Merged-Scaffold2445-568581-2	Scaffold2445:568436-568717	Promoter (<=1kb)	-975	TEA013525.1	CsMYB82_1_peakname|CsMYB82_2_peakname	568582	CsMYB82_1_peak_1926	Scaffold2445:568436-568710	275	568577	33.1062	3.13232	28.2351	CsMYB82_2_peak_1962	Scaffold2445:568463-568717	255	568587	19.6766	2.53438	15.2966	TEA013525	gi|731401898|ref|XP_010654465.1|//PREDICTED: uncharacterized protein LOC100263481 isoform X6 [Vitis vinifera]
Merged-Scaffold1435-142648-2	Scaffold1435:142483-142847	Promoter (1-2kb)	-1889	TEA014892.1	CsMYB82_1_peakname|CsMYB82_2_peakname	142650	CsMYB82_1_peak_686	Scaffold1435:142504-142847	344	142671	23.8603	10.1118	19.2934	CsMYB82_2_peak_684	Scaffold1435:142483-142758	276	142628	20.5131	9.16858	16.0976	TEA014892	gi|223537601|gb|EEF39225.1|//conserved hypothetical protein [Ricinus communis]
Merged-Scaffold979-1957424-2	Scaffold979:1957237-1957603	Promoter (1-2kb)	-1095	TEA008079.1	CsMYB82_1_peakname|CsMYB82_2_peakname	1957381	CsMYB82_1_peak_4838	Scaffold979:1957237-1957603	367	1957380	38.871	12.6784	33.8368	CsMYB82_2_peak_5064	Scaffold979:1957253-1957603	351	1957382	54.6407	16.1138	49.2278	TEA008079	gi|645236561|ref|XP_008224797.1|//PREDICTED: beta-glucosidase 47-like [Prunus mume]
Merged-Scaffold268-2353675-2	Scaffold268:2353544-2353819	Promoter (1-2kb)	-1287	TEA023475.1	CsMYB82_1_peakname|CsMYB82_2_peakname	2353706	CsMYB82_1_peak_2117	Scaffold268:2353544-2353819	276	2353707	17.4387	7.49906	13.1493	CsMYB82_2_peak_2155	Scaffold268:2353544-2353793	250	2353706	9.82196	5.0425	6.0458	TEA023475	gi|720088230|ref|XP_010244385.1|//PREDICTED: GDSL esterase/lipase APG-like [Nelumbo nucifera];gi|976921198|gb|KVI05898.1|//Lipase, GDSL [Cynara cardunculus var. scolymus]
Merged-Scaffold2881-854813-2	Scaffold2881:854615-854983	Promoter (<=1kb)	-72	TEA025756.1	CsMYB82_1_peakname|CsMYB82_2_peakname	854868	CsMYB82_1_peak_2287	Scaffold2881:854686-854983	298	854868	23.1911	2.64635	18.6506	CsMYB82_2_peak_2372	Scaffold2881:854615-854969	355	854869	17.4483	2.38167	13.1825	TEA025756	gi|225447159|ref|XP_002275775.1|//PREDICTED: zinc finger CCCH domain-containing protein 3 [Vitis vinifera]
Merged-Scaffold598-184473-2	Scaffold598:184330-184613	Promoter (1-2kb)	-1791	TEA013922.1	CsMYB82_1_peakname|CsMYB82_2_peakname	184486	CsMYB82_1_peak_3927	Scaffold598:184330-184573	244	184480	8.89187	4.90323	5.20585	CsMYB82_2_peak_4098	Scaffold598:184378-184613	236	184492	7.52999	4.49295	4.00181	TEA013922	gi|296085428|emb|CBI29160.3|//unnamed protein product [Vitis vinifera];gi|567879909|ref|XP_006432513.1|//hypothetical protein CICLE_v10001427mg [Citrus clementina]
Merged-Scaffold2942-248189-2	Scaffold2942:248041-248347	Promoter (<=1kb)	-916	TEA018607.1	CsMYB82_1_peakname|CsMYB82_2_peakname	248262	CsMYB82_1_peak_2341	Scaffold2942:248041-248264	224	248250	4.79958	3.04854	1.73808	CsMYB82_2_peak_2437	Scaffold2942:248105-248347	243	248274	4.34432	3.00817	1.42064	TEA018607	gi|645230628|ref|XP_008222021.1|//PREDICTED: BAHD acyltransferase At5g47980-like [Prunus mume]
Merged-Scaffold3188-861732-2	Scaffold3188:861379-861936	Promoter (<=1kb)	-815	TEA015741.1	CsMYB82_1_peakname|CsMYB82_2_peakname	861814	CsMYB82_1_peak_2563	Scaffold3188:861379-861922	544	861807	20.5868	2.54839	16.1609	CsMYB82_2_peak_2667	Scaffold3188:861691-861936	246	861821	18.8156	2.5019	14.4794	TEA015741	gi|939575832|ref|YP_009173837.1|//ribosomal protein S7 (mitochondrion) [Populus tremula]
Merged-Scaffold183-263433-2	Scaffold183:263309-263580	Promoter (<=1kb)	-619	TEA029142.1	CsMYB82_1_peakname|CsMYB82_2_peakname	263426	CsMYB82_1_peak_1194	Scaffold183:263309-263532	224	263445	10.5965	5.26277	6.74453	CsMYB82_2_peak_1219	Scaffold183:263314-263580	267	263408	11.7999	5.32215	7.86402	TEA029142	gi|596118758|ref|XP_007221724.1|//hypothetical protein PRUPE_ppb020193mg, partial [Prunus persica]
Merged-Scaffold1918-266893-2	Scaffold1918:266692-267087	Promoter (<=1kb)	-835	TEA021559.1	CsMYB82_1_peakname|CsMYB82_2_peakname	266924	CsMYB82_1_peak_1316	Scaffold1918:266692-266919	228	266841	8.21489	5.26633	4.60292	CsMYB82_2_peak_1347	Scaffold1918:266876-267087	212	267006	6.26754	4.40585	2.92551	TEA021559	gi|697102183|ref|XP_009599709.1|//PREDICTED: uncharacterized protein LOC104095311 [Nicotiana tomentosiformis]
Merged-Scaffold643-214905-2	Scaffold643:214705-215101	Promoter (<=1kb)	-744	TEA007803.1	CsMYB82_1_peakname|CsMYB82_2_peakname	214898	CsMYB82_1_peak_4046	Scaffold643:214713-215101	389	214904	45.2325	14.8138	40.0441	CsMYB82_2_peak_4238	Scaffold643:214705-215101	397	214891	34.9421	11.412	30.014	TEA007803	gi|297743190|emb|CBI36057.3|//unnamed protein product [Vitis vinifera]
Merged-Scaffold659-3849285-2	Scaffold659:3849118-3849453	Promoter (1-2kb)	-1685	TEA001935.1	CsMYB82_1_peakname|CsMYB82_2_peakname	3849298	CsMYB82_1_peak_4096	Scaffold659:3849118-3849443	326	3849298	21.3977	2.39857	16.9315	CsMYB82_2_peak_4296	Scaffold659:3849129-3849453	325	3849299	32.6723	2.81658	27.8123	TEA001935	gi|586829773|gb|AHJ81013.1|//maturase (mitochondrion) [Panax ginseng]
Merged-Scaffold1067-1864258-2	Scaffold1067:1864124-1864395	Promoter (<=1kb)	-439	TEA007137.1	CsMYB82_1_peakname|CsMYB82_2_peakname	1864274	CsMYB82_1_peak_127	Scaffold1067:1864150-1864395	246	1864273	25.6873	10.159	21.0482	CsMYB82_2_peak_115	Scaffold1067:1864124-1864363	240	1864276	20.0119	8.59932	15.6221	TEA007137	gi|697149132|ref|XP_009628765.1|//PREDICTED: uncharacterized protein LOC104119064 isoform X1 [Nicotiana tomentosiformis]
Merged-Scaffold682-2074695-2	Scaffold682:2074323-2074956	Promoter (<=1kb)	-386	TEA000482.1	CsMYB82_1_peakname|CsMYB82_2_peakname	2074758	CsMYB82_1_peak_4183	Scaffold682:2074599-2074903	305	2074731	20.0148	9.49647	15.6109	CsMYB82_2_peak_4390	Scaffold682:2074323-2074956	634	2074785	26.3102	11.5076	21.6618	TEA000482	gi|595825507|ref|XP_007205415.1|//hypothetical protein PRUPE_ppa007626mg [Prunus persica]
Merged-Scaffold7719-21154-1	Scaffold7719:20952-21356	Promoter (1-2kb)	-1540	TEA033275.1	CsMYB82_2_peakname	21202		NA	NA	NA	NA	NA	NA	CsMYB82_2_peak_4604	Scaffold7719:20952-21356	405	21202	5.15427	3.45013	2.02127	TEA033275	gi|731339515|ref|XP_010680900.1|//PREDICTED: ankyrin repeat-containing protein At5g02620-like [Beta vulgaris subsp. vulgaris];gi|595882416|ref|XP_007212589.1|//hypothetical protein PRUPE_ppa015974mg [Prunus persica]
Merged-Scaffold466-727828-1	Scaffold466:727721-727936	Promoter (<=1kb)	-229	TEA008146.1	CsMYB82_2_peakname	727740		NA	NA	NA	NA	NA	NA	CsMYB82_2_peak_3642	Scaffold466:727721-727936	216	727740	7.56342	4.86514	4.03283	TEA008146	gi|147794975|emb|CAN73878.1|//hypothetical protein VITISV_029120 [Vitis vinifera]
Merged-Scaffold3690-2177222-1	Scaffold3690:2177095-2177349	Promoter (<=1kb)	-277	TEA002104.1	CsMYB82_2_peakname	2177199		NA	NA	NA	NA	NA	NA	CsMYB82_2_peak_3037	Scaffold3690:2177095-2177349	255	2177199	17.4825	7.77756	13.2105	TEA002104	gi|802784711|ref|XP_012091585.1|//PREDICTED: allantoinase isoform X1 [Jatropha curcas]
Merged-Scaffold1074-1159870-1	Scaffold1074:1159757-1159984	Promoter (<=1kb)	-586	TEA029296.1	CsMYB82_2_peakname	1159902		NA	NA	NA	NA	NA	NA	CsMYB82_2_peak_122	Scaffold1074:1159757-1159984	228	1159902	5.41915	3.73323	2.23196	TEA029296	gi|731391884|ref|XP_010650915.1|//PREDICTED: zinc finger CCCH domain-containing protein 25 isoform X2 [Vitis vinifera]
Merged-Scaffold3787-248333-1	Scaffold3787:248219-248448	Promoter (1-2kb)	-1848	TEA021661.1	CsMYB82_2_peakname	248339		NA	NA	NA	NA	NA	NA	CsMYB82_2_peak_3103	Scaffold3787:248219-248448	230	248339	21.5713	9.77156	17.1072	TEA021661	gi|566260063|ref|XP_006389585.1|//hypothetical protein POPTR_0021s00360g [Populus trichocarpa]
Merged-Scaffold8250-265763-1	Scaffold8250:265650-265877	Promoter (<=1kb)	-365	TEA004696.1	CsMYB82_2_peakname	265785		NA	NA	NA	NA	NA	NA	CsMYB82_2_peak_4737	Scaffold8250:265650-265877	228	265785	107.496	2.52984	101.386	TEA004696	gi|57868952|gb|AAW57472.1|//ATP synthase beta subunit, partial (mitochondrion) [Camellia sinensis]
Merged-Scaffold4947-268856-1	Scaffold4947:268746-268967	Promoter (<=1kb)	-730	TEA004810.1	CsMYB82_2_peakname	268812		NA	NA	NA	NA	NA	NA	CsMYB82_2_peak_3771	Scaffold4947:268746-268967	222	268812	5.49736	3.77969	2.29961	TEA004810	gi|225450023|ref|XP_002272823.1|//PREDICTED: putative disease resistance RPP13-like protein 1 isoform X1 [Vitis vinifera]
Merged-Scaffold1535-387000-1	Scaffold1535:386889-387112	Promoter (1-2kb)	-1196	TEA004459.1	CsMYB82_2_peakname	386998		NA	NA	NA	NA	NA	NA	CsMYB82_2_peak_819	Scaffold1535:386889-387112	224	386998	5.83511	4.13412	2.56197	TEA004459	gi|743777320|ref|XP_010919089.1|//PREDICTED: uncharacterized protein LOC105043294 isoform X2 [Elaeis guineensis];gi|719993659|ref|XP_010253946.1|//PREDICTED: uncharacterized protein LOC104595071 isoform X2 [Nelumbo nucifera]
Merged-Scaffold11723-117394-1	Scaffold11723:117289-117499	Promoter (1-2kb)	-1951	TEA030468.1	CsMYB82_2_peakname	117396		NA	NA	NA	NA	NA	NA	CsMYB82_2_peak_298	Scaffold11723:117289-117499	211	117396	5.42785	3.73839	2.23919	TEA030468	gi|747043815|ref|XP_011085831.1|//PREDICTED: uncharacterized protein LOC105167710 [Sesamum indicum];gi|567879723|ref|XP_006432420.1|//hypothetical protein CICLE_v10003518mg, partial [Citrus clementina]
Merged-Scaffold2092-225369-1	Scaffold2092:225258-225481	Promoter (<=1kb)	-620	TEA032556.1	CsMYB82_2_peakname	225380		NA	NA	NA	NA	NA	NA	CsMYB82_2_peak_1544	Scaffold2092:225258-225481	224	225380	4.67809	3.42213	1.67563	TEA032556
Merged-Scaffold4078-680423-1	Scaffold4078:680308-680539	Promoter (<=1kb)	-411	TEA012521.1	CsMYB82_2_peakname	680353		NA	NA	NA	NA	NA	NA	CsMYB82_2_peak_3259	Scaffold4078:680308-680539	232	680353	5.7785	4.09872	2.52021	TEA012521	gi|720040630|ref|XP_010268655.1|//PREDICTED: auxin transporter-like protein 2 [Nelumbo nucifera];gi|661898941|emb|CDO96935.1|//unnamed protein product [Coffea canephora]
Merged-Scaffold41-2874752-1	Scaffold41:2874594-2874911	Promoter (1-2kb)	-1663	TEA014491.1	CsMYB82_2_peakname	2874731		NA	NA	NA	NA	NA	NA	CsMYB82_2_peak_3293	Scaffold41:2874594-2874911	318	2874731	7.65958	4.74143	4.11339	TEA014491	gi|469469478|gb|AGH32917.1|//ketoacyl-ACP synthase II [Camellia chekiangoleosa]
Merged-Scaffold1641-402259-1	Scaffold1641:402114-402404	Promoter (1-2kb)	-1738	TEA023885.1	CsMYB82_2_peakname	402240		NA	NA	NA	NA	NA	NA	CsMYB82_2_peak_941	Scaffold1641:402114-402404	291	402240	7.83536	4.66653	4.26364	TEA023885	gi|747048693|ref|XP_011070364.1|//PREDICTED: ORM1-like protein 2 [Sesamum indicum]
Merged-Scaffold1189-222505-1	Scaffold1189:222304-222707	Promoter (<=1kb)	-570	TEA019577.1	CsMYB82_2_peakname	222543		NA	NA	NA	NA	NA	NA	CsMYB82_2_peak_347	Scaffold1189:222304-222707	404	222543	10.7331	5.94581	6.87832	TEA019577	gi|702305656|ref|XP_010049792.1|//PREDICTED: secoisolariciresinol dehydrogenase-like [Eucalyptus grandis]
Merged-Scaffold1695-2027782-1	Scaffold1695:2027630-2027934	Promoter (1-2kb)	-1621	TEA019149.1	CsMYB82_2_peakname	2027862		NA	NA	NA	NA	NA	NA	CsMYB82_2_peak_995	Scaffold1695:2027630-2027934	305	2027862	5.22421	3.89585	2.07789	TEA019149	gi|147782550|emb|CAN61802.1|//hypothetical protein VITISV_017614 [Vitis vinifera];gi|645263949|ref|XP_008237465.1|//PREDICTED: dehydrogenase/reductase SDR family member 12 [Prunus mume];gi|985442445|ref|XP_015384397.1|//PREDICTED: dehydrogenase/reductase SDR family member 12 isoform X2 [Citrus sinensis];gi|590601638|ref|XP_007019645.1|//DNAse I-like superfamily protein isoform 2 [Theobroma cacao]…
Merged-Scaffold2877-84959-1	Scaffold2877:84851-85067	Promoter (<=1kb)	-741	TEA001313.1	CsMYB82_2_peakname	84950		NA	NA	NA	NA	NA	NA	CsMYB82_2_peak_2357	Scaffold2877:84851-85067	217	84950	8.67442	4.18133	5.0134	TEA001313	gi|747081661|ref|XP_011088112.1|//PREDICTED: agamous-like MADS-box protein AGL62 [Sesamum indicum]
Merged-Scaffold4162-300372-1	Scaffold4162:300247-300497	Promoter (<=1kb)	-424	TEA003041.1	CsMYB82_2_peakname	300389		NA	NA	NA	NA	NA	NA	CsMYB82_2_peak_3359	Scaffold4162:300247-300497	251	300389	8.91223	3.825	5.22905	TEA003041	gi|645274478|ref|XP_008242360.1|//PREDICTED: uncharacterized protein LOC103340695 isoform X3 [Prunus mume]
Merged-Scaffold12568-406497-1	Scaffold12568:406285-406710	Promoter (1-2kb)	-1291	TEA001077.1	CsMYB82_2_peakname	406582		NA	NA	NA	NA	NA	NA	CsMYB82_2_peak_448	Scaffold12568:406285-406710	426	406582	8.27944	5.30632	4.66557	TEA001077	gi|728834413|gb|KHG13856.1|//Mediator of RNA polymerase II transcription subunit 10 [Gossypium arboreum]
Merged-Scaffold1290-66575-1	Scaffold1290:66446-66704	Promoter (<=1kb)	-785	TEA001184.1	CsMYB82_2_peakname	66611		NA	NA	NA	NA	NA	NA	CsMYB82_2_peak_509	Scaffold1290:66446-66704	259	66611	8.52675	5.26161	4.88102	TEA001184	gi|460404042|ref|XP_004247494.1|//PREDICTED: endo-1,3;1,4-beta-D-glucanase-like isoform X2 [Solanum lycopersicum]
Merged-Scaffold1795-1198391-1	Scaffold1795:1198283-1198500	Promoter (<=1kb)	-826	TEA009685.1	CsMYB82_2_peakname	1198403		NA	NA	NA	NA	NA	NA	CsMYB82_2_peak_1153	Scaffold1795:1198283-1198500	218	1198403	10.5001	5.59984	6.66343	TEA009685	gi|590625628|ref|XP_007025935.1|//Cysteine-rich RLK 29, putative isoform 1 [Theobroma cacao]
Merged-Scaffold2542-2050212-1	Scaffold2542:2050105-2050320	Promoter (1-2kb)	-1876	TEA000020.1	CsMYB82_2_peakname	2050170		NA	NA	NA	NA	NA	NA	CsMYB82_2_peak_2040	Scaffold2542:2050105-2050320	216	2050170	9.82196	5.0425	6.0458	TEA000020	gi|697106468|ref|XP_009607069.1|//PREDICTED: polyol transporter 5-like [Nicotiana tomentosiformis]
Merged-Scaffold25453-338544-1	Scaffold25453:338433-338656	Promoter (<=1kb)	-540	TEA018047.1	CsMYB82_2_peakname	338571		NA	NA	NA	NA	NA	NA	CsMYB82_2_peak_2042	Scaffold25453:338433-338656	224	338571	8.6049	5.30908	4.9505	TEA018047	gi|743927706|ref|XP_011008034.1|//PREDICTED: probable F-box protein At4g22030 [Populus euphratica]
Merged-Scaffold2606-222809-1	Scaffold2606:222693-222926	Promoter (1-2kb)	-1969	TEA012148.1	CsMYB82_2_peakname	222825		NA	NA	NA	NA	NA	NA	CsMYB82_2_peak_2094	Scaffold2606:222693-222926	234	222825	13.6775	5.84934	9.62212	TEA012148	gi|225435751|ref|XP_002283606.1|//PREDICTED: peptidyl-tRNA hydrolase, mitochondrial [Vitis vinifera]
Merged-Scaffold338-1320728-1	Scaffold338:1320612-1320844	Promoter (<=1kb)	-785	TEA012283.1	CsMYB82_2_peakname	1320757		NA	NA	NA	NA	NA	NA	CsMYB82_2_peak_2806	Scaffold338:1320612-1320844	233	1320757	8.07875	4.46631	4.48868	TEA012283	gi|590660785|ref|XP_007035491.1|//Uncharacterized protein TCM_021144 [Theobroma cacao]
Merged-Scaffold1509-261748-1	Scaffold1509:261634-261863	Promoter (1-2kb)	-1695	TEA018168.1	CsMYB82_2_peakname	261710		NA	NA	NA	NA	NA	NA	CsMYB82_2_peak_783	Scaffold1509:261634-261863	230	261710	6.54192	4.57921	3.15121	TEA018168	gi|225428731|ref|XP_002285013.1|//PREDICTED: uncharacterized protein C18H10.07 [Vitis vinifera]
Merged-Scaffold5951-154895-1	Scaffold5951:154714-155076	Promoter (<=1kb)	-823	TEA025663.1	CsMYB82_2_peakname	155023		NA	NA	NA	NA	NA	NA	CsMYB82_2_peak_4080	Scaffold5951:154714-155076	363	155023	5.64225	4.16291	2.4004	TEA025663	gi|950993170|ref|XP_014504844.1|//PREDICTED: endoplasmin homolog [Vigna radiata var. radiata]
Merged-Scaffold2326-603477-1	Scaffold2326:603254-603700	Promoter (<=1kb)	-733	TEA031762.1	CsMYB82_2_peakname	603565		NA	NA	NA	NA	NA	NA	CsMYB82_2_peak_1857	Scaffold2326:603254-603700	447	603565	8.52675	5.26161	4.88102	TEA031762	gi|731413412|ref|XP_010658725.1|//PREDICTED: crocetin glucoside glucosyltransferase-like isoform X1 [Vitis vinifera]
Merged-Scaffold1857-3199143-1	Scaffold1857:3199036-3199251	Promoter (<=1kb)	-742	TEA005145.1	CsMYB82_2_peakname	3199118		NA	NA	NA	NA	NA	NA	CsMYB82_2_peak_1266	Scaffold1857:3199036-3199251	216	3199118	5.83511	4.13412	2.56197	TEA005145	gi|802536665|ref|XP_012077421.1|//PREDICTED: ankyrin repeat domain-containing protein 2 [Jatropha curcas]
Merged-Scaffold1881-821453-1	Scaffold1881:821341-821565	Promoter (1-2kb)	-1861	TEA029055.1	CsMYB82_2_peakname	821376		NA	NA	NA	NA	NA	NA	CsMYB82_2_peak_1314	Scaffold1881:821341-821565	225	821376	5.8921	4.01636	2.60422	TEA029055	gi|747074317|ref|XP_011084145.1|//PREDICTED: probable UDP-N-acetylglucosamine--peptide N-acetylglucosaminyltransferase SEC [Sesamum indicum]
Merged-Scaffold271-2005587-1	Scaffold271:2005437-2005737	Promoter (<=1kb)	-299	TEA006601.1	CsMYB82_2_peakname	2005575		NA	NA	NA	NA	NA	NA	CsMYB82_2_peak_2176	Scaffold271:2005437-2005737	301	2005575	11.4364	5.91094	7.53484	TEA006601	gi|330318574|gb|AEC10957.1|//ribosomal petrp-like protein [Camellia sinensis]
Merged-Scaffold2930-131597-1	Scaffold2930:131483-131712	Promoter (<=1kb)	-717	TEA024599.1	CsMYB82_2_peakname	131553		NA	NA	NA	NA	NA	NA	CsMYB82_2_peak_2417	Scaffold2930:131483-131712	230	131553	4.98288	3.74242	1.89058	TEA024599	gi|502117115|ref|XP_004495709.1|//PREDICTED: protein RALF-like 33 [Cicer arietinum]
Merged-Scaffold1605-993051-1	Scaffold1605:992908-993194	Promoter (1-2kb)	-1755	TEA010930.1	CsMYB82_2_peakname	993092		NA	NA	NA	NA	NA	NA	CsMYB82_2_peak_896	Scaffold1605:992908-993194	287	993092	12.3222	6.40941	8.35937	TEA010930	gi|731390574|ref|XP_010650412.1|//PREDICTED: fanconi-associated nuclease 1 homolog isoform X1 [Vitis vinifera];gi|731390576|ref|XP_002265776.2|//PREDICTED: fanconi-associated nuclease 1 homolog isoform X2 [Vitis vinifera]
Merged-Scaffold2760-484049-1	Scaffold2760:483919-484180	Promoter (<=1kb)	-208	TEA007337.1	CsMYB82_2_peakname	484062		NA	NA	NA	NA	NA	NA	CsMYB82_2_peak_2228	Scaffold2760:483919-484180	262	484062	13.963	4.896	9.88826	TEA007337	gi|743820907|ref|XP_010931903.1|//PREDICTED: vacuolar protein sorting-associated protein 18 homolog isoform X2 [Elaeis guineensis]
Merged-Scaffold51-668268-1	Scaffold51:668128-668409	Promoter (1-2kb)	-1461	TEA006758.1	CsMYB82_2_peakname	668267		NA	NA	NA	NA	NA	NA	CsMYB82_2_peak_3841	Scaffold51:668128-668409	282	668267	12.8611	6.03969	8.85453	TEA006758	gi|702459463|ref|XP_010027756.1|//PREDICTED: glucan endo-1,3-beta-glucosidase 8 [Eucalyptus grandis]
Merged-Scaffold5151-179835-1	Scaffold5151:179715-179956	Promoter (1-2kb)	-1024	TEA015403.1	CsMYB82_2_peakname	179791		NA	NA	NA	NA	NA	NA	CsMYB82_2_peak_3859	Scaffold5151:179715-179956	242	179791	13.7398	7.49325	9.67649	TEA015403	gi|570709901|gb|AHE93343.1|//phosphofructokinase [Camellia sinensis];gi|763782314|gb|KJB49385.1|//hypothetical protein B456_008G117900 [Gossypium raimondii];gi|555947676|gb|AGZ20101.1|//phosphomannomutase isoform 2 [Camellia sinensis]
Merged-Scaffold280-354376-1	Scaffold280:354269-354483	Promoter (<=1kb)	-83	TEA028859.1	CsMYB82_2_peakname	354378		NA	NA	NA	NA	NA	NA	CsMYB82_2_peak_2265	Scaffold280:354269-354483	215	354378	8.41367	5.00088	4.7903	TEA028859	gi|657998448|ref|XP_008391631.1|//PREDICTED: protein NRT1/ PTR FAMILY 5.6-like [Malus domestica]
Merged-Scaffold281-1592007-1	Scaffold281:1591889-1592126	Promoter (<=1kb)	-947	TEA020750.1	CsMYB82_2_peakname	1592044		NA	NA	NA	NA	NA	NA	CsMYB82_2_peak_2294	Scaffold281:1591889-1592126	238	1592044	9.78345	5.81727	6.01465	TEA020750	gi|147820996|emb|CAN77695.1|//hypothetical protein VITISV_015614 [Vitis vinifera];gi|720010595|ref|XP_010259298.1|//PREDICTED: homeobox protein knotted-1-like 1 isoform X1 [Nelumbo nucifera]
Merged-Scaffold1626-2722705-1	Scaffold1626:2722593-2722818	Promoter (<=1kb)	-891	TEA013928.1	CsMYB82_2_peakname	2722719		NA	NA	NA	NA	NA	NA	CsMYB82_2_peak_924	Scaffold1626:2722593-2722818	226	2722719	6.54192	4.57921	3.15121	TEA013928	gi|565355021|ref|XP_006344403.1|//PREDICTED: phosphoenolpyruvate/phosphate translocator 1, chloroplastic [Solanum tuberosum];gi|755571702|gb|AJK29839.1|//phosphoenolpyruvate/phosphate translocator, partial [Camellia sinensis]
Merged-Scaffold1690-1760171-1	Scaffold1690:1759994-1760348	Promoter (1-2kb)	-1772	TEA025710.1	CsMYB82_2_peakname	1760259		NA	NA	NA	NA	NA	NA	CsMYB82_2_peak_992	Scaffold1690:1759994-1760348	355	1760259	18.2127	2.2933	13.9098	TEA025710	gi|828333979|ref|XP_012575066.1|//PREDICTED: uncharacterized protein LOC101494761 [Cicer arietinum]
Merged-Scaffold2843-885488-1	Scaffold2843:885379-885597	Promoter (1-2kb)	-1546	TEA026556.1	CsMYB82_2_peakname	885400		NA	NA	NA	NA	NA	NA	CsMYB82_2_peak_2323	Scaffold2843:885379-885597	219	885400	4.19866	3.36817	1.32788	TEA026556	gi|802717122|ref|XP_012085243.1|//PREDICTED: histone-lysine N-methyltransferase SUVR2 isoform X3 [Jatropha curcas];gi|731389860|ref|XP_010650142.1|//PREDICTED: histone-lysine N-methyltransferase SUVR2-like [Vitis vinifera]
Merged-Scaffold706-715120-1	Scaffold706:714984-715256	Promoter (1-2kb)	-1127	TEA024413.1	CsMYB82_2_peakname	715152		NA	NA	NA	NA	NA	NA	CsMYB82_2_peak_4454	Scaffold706:714984-715256	273	715152	8.62609	4.75868	4.96912	TEA024413	gi|595792463|ref|XP_007199980.1|//hypothetical protein PRUPE_ppa025106mg, partial [Prunus persica]
Merged-Scaffold2142-2747954-1	Scaffold2142:2747824-2748084	Promoter (<=1kb)	-982	TEA028590.1	CsMYB82_2_peakname	2747947		NA	NA	NA	NA	NA	NA	CsMYB82_2_peak_1614	Scaffold2142:2747824-2748084	261	2747947	8.98178	4.77711	5.28816	TEA028590	gi|747044864|ref|XP_011091228.1|//PREDICTED: lysophospholipid acyltransferase LPEAT2 [Sesamum indicum];gi|590722421|ref|XP_007051890.1|//NAD-dependent malic enzyme 2 isoform 4 [Theobroma cacao]
Merged-Scaffold206-240121-1	Scaffold206:240013-240229	Promoter (1-2kb)	-1641	TEA027749.1	CsMYB82_2_peakname	240133		NA	NA	NA	NA	NA	NA	CsMYB82_2_peak_1505	Scaffold206:240013-240229	217	240133	4.34432	3.00817	1.42064	TEA027749	gi|694423132|ref|XP_009339384.1|//PREDICTED: probable inactive receptor kinase At1g27190 [Pyrus x bretschneideri]
Merged-Scaffold3249-432712-1	Scaffold3249:432600-432824	Promoter (1-2kb)	-1751	TEA019923.1	CsMYB82_2_peakname	432682		NA	NA	NA	NA	NA	NA	CsMYB82_2_peak_2701	Scaffold3249:432600-432824	225	432682	6.31174	3.82341	2.96484	TEA019923	gi|697153734|ref|XP_009631118.1|//PREDICTED: L-aminoadipate-semialdehyde dehydrogenase-phosphopantetheinyl transferase-like isoform X1 [Nicotiana tomentosiformis]
Merged-Scaffold179-960961-1	Scaffold179:960839-961084	Promoter (1-2kb)	-1588	TEA020508.1	CsMYB82_2_peakname	960997		NA	NA	NA	NA	NA	NA	CsMYB82_2_peak_1140	Scaffold179:960839-961084	246	960997	9.91727	5.47556	6.13514	TEA020508	gi|223545424|gb|EEF46929.1|//galactosyltransferase, putative [Ricinus communis];gi|1000974502|ref|XP_002515480.2|//PREDICTED: probable beta-1,3-galactosyltransferase 9 [Ricinus communis]
Merged-Scaffold2145-3497565-1	Scaffold2145:3497452-3497679	Promoter (<=1kb)	-185	TEA015523.1	CsMYB82_2_peakname	3497567		NA	NA	NA	NA	NA	NA	CsMYB82_2_peak_1621	Scaffold2145:3497452-3497679	228	3497567	11.5961	5.78789	7.673	TEA015523	gi|661897978|emb|CDO97945.1|//unnamed protein product [Coffea canephora];gi|147863560|emb|CAN84040.1|//hypothetical protein VITISV_024170 [Vitis vinifera]
Merged-Scaffold3364-394076-1	Scaffold3364:393957-394196	Promoter (1-2kb)	-1674	TEA012385.1	CsMYB82_2_peakname	394066		NA	NA	NA	NA	NA	NA	CsMYB82_2_peak_2799	Scaffold3364:393957-394196	240	394066	12.0968	5.12804	8.14448	TEA012385	gi|590599149|ref|XP_007019101.1|//Two-component response regulator ARR9 isoform 2 [Theobroma cacao];gi|593328020|ref|XP_007137437.1|//hypothetical protein PHAVU_009G127000g [Phaseolus vulgaris];gi|147789747|emb|CAN67403.1|//hypothetical protein VITISV_025614 [Vitis vinifera]
Merged-Scaffold1978-1903153-1	Scaffold1978:1902965-1903341	Promoter (<=1kb)	-725	TEA032474.1	CsMYB82_2_peakname	1903315		NA	NA	NA	NA	NA	NA	CsMYB82_2_peak_1425	Scaffold1978:1902965-1903341	377	1903315	5.77383	2.42809	2.51602	TEA032474	gi|747070696|ref|XP_011082181.1|//PREDICTED: uncharacterized protein LOC105165005 [Sesamum indicum]
Merged-Scaffold2288-89243-1	Scaffold2288:89134-89352	Promoter (1-2kb)	-1455	TEA022984.1	CsMYB82_2_peakname	89300		NA	NA	NA	NA	NA	NA	CsMYB82_2_peak_1799	Scaffold2288:89134-89352	219	89300	6.1075	4.30504	2.79867	TEA022984	gi|225456161|ref|XP_002278590.1|//PREDICTED: probable LRR receptor-like serine/threonine-protein kinase At4g08850 [Vitis vinifera]
Merged-Scaffold6273-160426-1	Scaffold6273:160262-160591	Promoter (<=1kb)	-453	TEA012150.1	CsMYB82_2_peakname	160349		NA	NA	NA	NA	NA	NA	CsMYB82_2_peak_4200	Scaffold6273:160262-160591	330	160349	5.83511	4.13412	2.56197	TEA012150	gi|590583602|ref|XP_007014945.1|//Uncharacterized protein TCM_040556 [Theobroma cacao]
Merged-Scaffold3917-299541-1	Scaffold3917:299433-299650	Promoter (1-2kb)	-1190	TEA011434.1	CsMYB82_1_peakname	299572	CsMYB82_1_peak_3054	Scaffold3917:299433-299650	218	299572	5.7873	4.10422	2.51885		NA	NA	NA	NA	NA	NA	TEA011434	gi|802630271|ref|XP_012077230.1|//PREDICTED: (S)-coclaurine N-methyltransferase [Jatropha curcas]
Merged-Scaffold4100-275833-1	Scaffold4100:275700-275967	Promoter (1-2kb)	-1815	TEA004068.1	CsMYB82_1_peakname	275900	CsMYB82_1_peak_3191	Scaffold4100:275700-275967	268	275900	7.40134	3.9784	3.89512		NA	NA	NA	NA	NA	NA	TEA004068	gi|824632731|gb|AKI88004.1|//PDAT [Camellia oleifera];gi|641859633|gb|KDO78323.1|//hypothetical protein CISIN_1g002217mg [Citrus sinensis]
Merged-Scaffold4-337888-1	Scaffold4:337763-338013	Promoter (<=1kb)	-68	TEA029104.1	CsMYB82_1_peakname	337905	CsMYB82_1_peak_3119	Scaffold4:337763-338013	251	337905	8.1334	4.06472	4.52825		NA	NA	NA	NA	NA	NA	TEA029104	gi|731423669|ref|XP_010662575.1|//PREDICTED: uncharacterized protein LOC100263793 [Vitis vinifera]
Merged-Scaffold4096-839832-1	Scaffold4096:839705-839959	Promoter (1-2kb)	-1620	TEA021977.1	CsMYB82_1_peakname	839811	CsMYB82_1_peak_3178	Scaffold4096:839705-839959	255	839811	6.74759	4.37168	3.31627		NA	NA	NA	NA	NA	NA	TEA021977	gi|728815182|gb|KHG01758.1|//Serine carboxypeptidase-like 48 [Gossypium arboreum]
Merged-Scaffold411-3631741-1	Scaffold411:3631619-3631863	Promoter (<=1kb)	-763	TEA016183.1	CsMYB82_1_peakname	3631687	CsMYB82_1_peak_3202	Scaffold411:3631619-3631863	245	3631687	8.35253	5.15611	4.73031		NA	NA	NA	NA	NA	NA	TEA016183	gi|590651617|ref|XP_007032940.1|//Basic leucine-zipper 42 [Theobroma cacao]
Merged-Scaffold5151-179173-1	Scaffold5151:179062-179285	Promoter (<=1kb)	-362	TEA015403.1	CsMYB82_1_peakname	179174	CsMYB82_1_peak_3709	Scaffold5151:179062-179285	224	179174	7.45522	4.98087	3.93118		NA	NA	NA	NA	NA	NA	TEA015403	gi|570709901|gb|AHE93343.1|//phosphofructokinase [Camellia sinensis];gi|763782314|gb|KJB49385.1|//hypothetical protein B456_008G117900 [Gossypium raimondii];gi|555947676|gb|AGZ20101.1|//phosphomannomutase isoform 2 [Camellia sinensis]
Merged-Scaffold426-1610307-1	Scaffold426:1610191-1610424	Promoter (<=1kb)	-82	TEA013784.1	CsMYB82_1_peakname	1610210	CsMYB82_1_peak_3302	Scaffold426:1610191-1610424	234	1610210	5.10158	3.4208	1.97279		NA	NA	NA	NA	NA	NA	TEA013784	gi|698480630|ref|XP_009787357.1|//PREDICTED: equilibrative nucleotide transporter 3-like [Nicotiana sylvestris]
Merged-Scaffold179-62376-1	Scaffold179:62266-62487	Promoter (<=1kb)	-621	TEA020517.1	CsMYB82_1_peakname	62354	CsMYB82_1_peak_1123	Scaffold179:62266-62487	222	62354	9.54258	5.67165	5.78699		NA	NA	NA	NA	NA	NA	TEA020517	gi|645277024|ref|XP_008243568.1|//PREDICTED: bifunctional monodehydroascorbate reductase and carbonic anhydrase nectarin-3 [Prunus mume]
Merged-Scaffold502-1207209-1	Scaffold502:1207084-1207334	Promoter (<=1kb)	-221	TEA022582.1	CsMYB82_1_peakname	1207196	CsMYB82_1_peak_3671	Scaffold502:1207084-1207334	251	1207196	9.41806	5.59667	5.68301		NA	NA	NA	NA	NA	NA	TEA022582	gi|147776556|emb|CAN71881.1|//hypothetical protein VITISV_035430 [Vitis vinifera]
Merged-Scaffold628-2236355-1	Scaffold628:2236224-2236487	Promoter (<=1kb)	-460	TEA008530.1	CsMYB82_1_peakname	2236333	CsMYB82_1_peak_4019	Scaffold628:2236224-2236487	264	2236333	9.14064	5.43042	5.43245		NA	NA	NA	NA	NA	NA	TEA008530	gi|147804687|emb|CAN69191.1|//hypothetical protein VITISV_001579 [Vitis vinifera]
Merged-Scaffold712-1743358-1	Scaffold712:1743237-1743479	Promoter (1-2kb)	-1998	TEA008220.1	CsMYB82_1_peakname	1743361	CsMYB82_1_peak_4262	Scaffold712:1743237-1743479	243	1743361	12.1544	6.78979	8.18757		NA	NA	NA	NA	NA	NA	TEA008220	gi|225457383|ref|XP_002284847.1|//PREDICTED: thioredoxin-like 1-2, chloroplastic [Vitis vinifera]
Merged-Scaffold7304-587252-1	Scaffold7304:587143-587361	Promoter (<=1kb)	-245	TEA004116.1	CsMYB82_1_peakname	587245	CsMYB82_1_peak_4319	Scaffold7304:587143-587361	219	587245	9.53515	5.25967	5.78059		NA	NA	NA	NA	NA	NA	TEA004116	gi|971581037|ref|XP_015159386.1|//PREDICTED: AT-rich interactive domain-containing protein 5-like isoform X1 [Solanum tuberosum];gi|661881765|emb|CDP14479.1|//unnamed protein product [Coffea canephora]
Merged-Scaffold760-333210-1	Scaffold760:333104-333316	Promoter (<=1kb)	-289	TEA022332.1	CsMYB82_1_peakname	333225	CsMYB82_1_peak_4382	Scaffold760:333104-333316	213	333225	12.3219	4.92661	8.34117		NA	NA	NA	NA	NA	NA	TEA022332	gi|720074340|ref|XP_010278986.1|//PREDICTED: zinc finger CCCH domain-containing protein 30-like [Nelumbo nucifera]
Merged-Scaffold2466-472800-1	Scaffold2466:472690-472910	Promoter (<=1kb)	-814	TEA023866.1	CsMYB82_1_peakname	472813	CsMYB82_1_peak_1953	Scaffold2466:472690-472910	221	472813	6.18297	4.35255	2.84825		NA	NA	NA	NA	NA	NA	TEA023866	gi|297734084|emb|CBI15331.3|//unnamed protein product [Vitis vinifera]
Merged-Scaffold4054-183735-1	Scaffold4054:183607-183864	Promoter (<=1kb)	-595	TEA030585.1	CsMYB82_1_peakname	183728	CsMYB82_1_peak_3148	Scaffold4054:183607-183864	258	183728	9.28908	4.19674	5.56783		NA	NA	NA	NA	NA	NA	TEA030585	gi|731435550|ref|XP_010645607.1|//PREDICTED: F-box protein At3g54460 isoform X1 [Vitis vinifera]
Merged-Scaffold8145-222226-1	Scaffold8145:222113-222340	Promoter (<=1kb)	-911	TEA000204.1	CsMYB82_1_peakname	222236	CsMYB82_1_peak_4512	Scaffold8145:222113-222340	228	222236	7.67371	4.57438	4.12294		NA	NA	NA	NA	NA	NA	TEA000204	gi|590680060|ref|XP_007040757.1|//Nbs-lrr resistance protein [Theobroma cacao]
Merged-Scaffold3282-617307-1	Scaffold3282:617196-617418	Promoter (<=1kb)	-296	TEA030295.1	CsMYB82_1_peakname	617279	CsMYB82_1_peak_2622	Scaffold3282:617196-617418	223	617279	8.5962	4.74253	4.93722		NA	NA	NA	NA	NA	NA	TEA030295	gi|225447860|ref|XP_002268766.1|//PREDICTED: aminotransferase ALD1 [Vitis vinifera]
Merged-Scaffold1761-679869-1	Scaffold1761:679748-679991	Promoter (1-2kb)	-1912	TEA016531.1	CsMYB82_1_peakname	679832	CsMYB82_1_peak_1079	Scaffold1761:679748-679991	244	679832	9.08043	5.19579	5.3769		NA	NA	NA	NA	NA	NA	TEA016531	gi|470132052|ref|XP_004301901.1|//PREDICTED: transcription repressor OFP7 [Fragaria vesca subsp. vesca]
Merged-Scaffold874-1418103-1	Scaffold874:1417992-1418214	Promoter (1-2kb)	-1297	TEA026824.1	CsMYB82_1_peakname	1418143	CsMYB82_1_peak_4640	Scaffold874:1417992-1418214	223	1418143	7.96283	4.92186	4.37953		NA	NA	NA	NA	NA	NA	TEA026824	gi|225452702|ref|XP_002282480.1|//PREDICTED: putative auxin efflux carrier component 5 [Vitis vinifera]
Merged-Scaffold3491-327836-1	Scaffold3491:327715-327958	Promoter (<=1kb)	-199	TEA016424.1	CsMYB82_1_peakname	327846	CsMYB82_1_peak_2789	Scaffold3491:327715-327958	244	327846	9.42416	5.81101	5.68301		NA	NA	NA	NA	NA	NA	TEA016424	gi|359482811|ref|XP_002270207.2|//PREDICTED: probable LRR receptor-like serine/threonine-protein kinase At3g47570 [Vitis vinifera]
Merged-Scaffold1856-1340570-1	Scaffold1856:1340413-1340727	Promoter (1-2kb)	-1351	TEA030111.1	CsMYB82_1_peakname	1340594	CsMYB82_1_peak_1237	Scaffold1856:1340413-1340727	315	1340594	10.8195	5.77912	6.95221		NA	NA	NA	NA	NA	NA	TEA030111	gi|302142103|emb|CBI19306.3|//unnamed protein product [Vitis vinifera]
Merged-Scaffold1856-1714007-1	Scaffold1856:1713862-1714153	Promoter (1-2kb)	-1271	TEA030108.1	CsMYB82_1_peakname	1713993	CsMYB82_1_peak_1239	Scaffold1856:1713862-1714153	292	1713993	6.51906	4.56474	3.13218		NA	NA	NA	NA	NA	NA	TEA030108	gi|731415959|ref|XP_010659726.1|//PREDICTED: glucose-6-phosphate 1-dehydrogenase 4, chloroplastic isoform X1 [Vitis vinifera]
Merged-Scaffold2971-946708-1	Scaffold2971:946597-946819	Promoter (<=1kb)	-496	TEA000873.1	CsMYB82_1_peakname	946727	CsMYB82_1_peak_2373	Scaffold2971:946597-946819	223	946727	10.6603	5.9034	6.80275		NA	NA	NA	NA	NA	NA	TEA000873	gi|645230004|ref|XP_008221725.1|//PREDICTED: mitotic checkpoint protein BUB3.3 [Prunus mume];gi|697165096|ref|XP_009591365.1|//PREDICTED: mitotic checkpoint protein BUB3.3 [Nicotiana tomentosiformis]
Merged-Scaffold9347-288364-1	Scaffold9347:288247-288482	Promoter (1-2kb)	-1732	TEA024219.1	CsMYB82_1_peakname	288303	CsMYB82_1_peak_4761	Scaffold9347:288247-288482	236	288303	8.46399	5.22355	4.8164		NA	NA	NA	NA	NA	NA	TEA024219	gi|731426706|ref|XP_010663708.1|//PREDICTED: wall-associated receptor kinase 2-like [Vitis vinifera]
Merged-Scaffold942-374422-1	Scaffold942:374299-374546	Promoter (<=1kb)	-310	TEA013657.1	CsMYB82_1_peakname	374377	CsMYB82_1_peak_4769	Scaffold942:374299-374546	248	374377	4.20794	2.8453	1.31698		NA	NA	NA	NA	NA	NA	TEA013657	gi|661886152|emb|CDP10074.1|//unnamed protein product [Coffea canephora]
Merged-Scaffold1983-569246-1	Scaffold1983:569087-569406	Promoter (<=1kb)	-295	TEA002234.1	CsMYB82_1_peakname	569299	CsMYB82_1_peak_1377	Scaffold1983:569087-569406	320	569299	7.04717	4.5515	3.57786		NA	NA	NA	NA	NA	NA	TEA002234	gi|731422860|ref|XP_010662265.1|//PREDICTED: receptor-like protein 12 [Vitis vinifera]
Merged-Scaffold1480-195768-1	Scaffold1480:195653-195884	Promoter (<=1kb)	-737	TEA023363.1	CsMYB82_1_peakname	195861	CsMYB82_1_peak_747	Scaffold1480:195653-195884	232	195861	5.80734	3.68394	2.52883		NA	NA	NA	NA	NA	NA	TEA023363	gi|731426463|ref|XP_010663625.1|//PREDICTED: probable receptor-like protein kinase At1g67000 isoform X2 [Vitis vinifera]
Merged-Scaffold692-808059-1	Scaffold692:807952-808166	Promoter (<=1kb)	-943	TEA014978.1	CsMYB82_1_peakname	808087	CsMYB82_1_peak_4225	Scaffold692:807952-808166	215	808087	10.171	4.09056	6.36483		NA	NA	NA	NA	NA	NA	TEA014978	gi|922384191|ref|XP_013462316.1|//seven transmembrane MLO family protein [Medicago truncatula]
Merged-Scaffold1552-1463284-1	Scaffold1552:1463177-1463392	Promoter (1-2kb)	-1523	TEA022140.1	CsMYB82_1_peakname	1463238	CsMYB82_1_peak_853	Scaffold1552:1463177-1463392	216	1463238	7.30298	4.70637	3.80418		NA	NA	NA	NA	NA	NA	TEA022140	gi|698476559|ref|XP_009785592.1|//PREDICTED: histone-lysine N-methyltransferase, H3 lysine-9 specific SUVH6-like isoform X2 [Nicotiana sylvestris]
Merged-Scaffold2202-1333131-1	Scaffold2202:1333018-1333244	Promoter (<=1kb)	-695	TEA001424.1	CsMYB82_1_peakname	1333179	CsMYB82_1_peak_1651	Scaffold2202:1333018-1333244	227	1333179	7.6346	4.72664	4.08695		NA	NA	NA	NA	NA	NA	TEA001424	gi|971553358|ref|XP_006349128.2|//PREDICTED: lysosomal Pro-X carboxypeptidase-like [Solanum tuberosum]
Merged-Scaffold1076-345967-1	Scaffold1076:345846-346089	Promoter (1-2kb)	-1342	TEA022661.1	CsMYB82_1_peakname	345864	CsMYB82_1_peak_136	Scaffold1076:345846-346089	244	345864	4.96505	3.73111	1.86511		NA	NA	NA	NA	NA	NA	TEA022661	gi|590709582|ref|XP_007048593.1|//Uncharacterized protein isoform 2 [Theobroma cacao]
Merged-Scaffold10805-284422-1	Scaffold10805:284295-284549	Promoter (<=1kb)	-621	TEA030946.1	CsMYB82_1_peakname	284384	CsMYB82_1_peak_152	Scaffold10805:284295-284549	255	284384	12.6214	5.04975	8.61343		NA	NA	NA	NA	NA	NA	TEA030946	gi|802683049|ref|XP_012082294.1|//PREDICTED: ribonuclease P protein subunit p29 isoform X2 [Jatropha curcas]
Merged-Scaffold708-2179161-1	Scaffold708:2179053-2179269	Promoter (1-2kb)	-1416	TEA027468.1	CsMYB82_1_peakname	2179136	CsMYB82_1_peak_4254	Scaffold708:2179053-2179269	217	2179136	5.43212	3.88321	2.24326		NA	NA	NA	NA	NA	NA	TEA027468	gi|698485682|ref|XP_009789611.1|//PREDICTED: barley B recombinant-like protein D [Nicotiana sylvestris]
Merged-Scaffold2802-795001-1	Scaffold2802:794895-795108	Promoter (<=1kb)	-510	TEA018326.1	CsMYB82_1_peakname	794989	CsMYB82_1_peak_2217	Scaffold2802:794895-795108	214	794989	5.9236	4.0354	2.62958		NA	NA	NA	NA	NA	NA	TEA018326	gi|225439055|ref|XP_002265437.1|//PREDICTED: serine/threonine-protein kinase At5g01020 [Vitis vinifera];gi|1000964633|ref|XP_015575187.1|//PREDICTED: serine/threonine-protein kinase At5g01020 [Ricinus communis]
Merged-Scaffold1939-997327-1	Scaffold1939:997206-997448	Promoter (<=1kb)	-465	TEA011762.1	CsMYB82_1_peakname	997335	CsMYB82_1_peak_1332	Scaffold1939:997206-997448	243	997335	7.75376	4.98181	4.1944		NA	NA	NA	NA	NA	NA	TEA011762	gi|147845949|emb|CAN82027.1|//hypothetical protein VITISV_000612 [Vitis vinifera]
Merged-Scaffold2223-395221-1	Scaffold2223:395073-395369	Promoter (1-2kb)	-1335	TEA001736.1	CsMYB82_1_peakname	395272	CsMYB82_1_peak_1664	Scaffold2223:395073-395369	297	395272	5.01709	2.18489	1.91253		NA	NA	NA	NA	NA	NA	TEA001736	gi|560939371|gb|AHB32109.1|//endoglucanase 6-like protein [Camellia sinensis]
Merged-Scaffold675-1938987-1	Scaffold675:1938870-1939104	Promoter (<=1kb)	-605	TEA020636.1	CsMYB82_1_peakname	1938994	CsMYB82_1_peak_4163	Scaffold675:1938870-1939104	235	1938994	9.73944	4.99963	5.96582		NA	NA	NA	NA	NA	NA	TEA020636
Merged-Scaffold2960-876175-1	Scaffold2960:876036-876315	Promoter (1-2kb)	-1268	TEA015985.1	CsMYB82_1_peakname	876234	CsMYB82_1_peak_2368	Scaffold2960:876036-876315	280	876234	11.343	6.07711	7.44158		NA	NA	NA	NA	NA	NA	TEA015985	gi|698505698|ref|XP_009798287.1|//PREDICTED: uncharacterized protein LOC104244540 [Nicotiana sylvestris];gi|225429826|ref|XP_002283043.1|//PREDICTED: uncharacterized protein LOC100242392 isoform X1 [Vitis vinifera];gi|731385282|ref|XP_010648446.1|//PREDICTED: uncharacterized protein LOC100242392 isoform X2 [Vitis vinifera]
Merged-Scaffold6794-1490162-1	Scaffold6794:1490052-1490273	Promoter (1-2kb)	-1317	TEA024940.1	CsMYB82_1_peakname	1490161	CsMYB82_1_peak_4173	Scaffold6794:1490052-1490273	222	1490161	6.18297	4.35255	2.84825		NA	NA	NA	NA	NA	NA	TEA024940	gi|659111679|ref|XP_008455854.1|//PREDICTED: thioredoxin domain-containing protein 9 homolog [Cucumis melo]
Merged-Scaffold1745-780216-1	Scaffold1745:780086-780347	Promoter (1-2kb)	-1633	TEA017942.1	CsMYB82_1_peakname	780120	CsMYB82_1_peak_1046	Scaffold1745:780086-780347	262	780120	5.59179	3.98231	2.37845		NA	NA	NA	NA	NA	NA	TEA017942	gi|823203297|ref|XP_012436095.1|//PREDICTED: serine/threonine-protein kinase TOR [Gossypium raimondii];gi|590687570|ref|XP_007042701.1|//Target of rapamycin isoform 1 [Theobroma cacao];gi|567860160|ref|XP_006422734.1|//hypothetical protein CICLE_v10027661mg [Citrus clementina];gi|694414273|ref|XP_009335362.1|//PREDICTED: serine/threonine-protein kinase TOR isoform X2 [Pyrus x bretschneideri];gi|1…
Merged-Scaffold1677-742522-1	Scaffold1677:742399-742645	Promoter (1-2kb)	-1495	TEA017292.1	CsMYB82_1_peakname	742555	CsMYB82_1_peak_1000	Scaffold1677:742399-742645	247	742555	5.89732	4.01952	2.60862		NA	NA	NA	NA	NA	NA	TEA017292	gi|747100751|ref|XP_011098476.1|//PREDICTED: uncharacterized protein LOC105177133 [Sesamum indicum]
Merged-Scaffold3615-409360-1	Scaffold3615:409171-409550	Promoter (1-2kb)	-1862	TEA016136.1	CsMYB82_1_peakname	409361	CsMYB82_1_peak_2868	Scaffold3615:409171-409550	380	409361	6.33503	4.12711	2.98187		NA	NA	NA	NA	NA	NA	TEA016136	gi|734372967|gb|KHN19992.1|//Heparan-alpha-glucosaminide N-acetyltransferase [Glycine soja];gi|747082865|ref|XP_011088776.1|//PREDICTED: uncharacterized protein LOC105169921 [Sesamum indicum];gi|460406395|ref|XP_004248650.1|//PREDICTED: heparan-alpha-glucosaminide N-acetyltransferase isoform X1 [Solanum lycopersicum]
Merged-Scaffold2091-85028-1	Scaffold2091:84889-85168	Promoter (1-2kb)	-1147	TEA010618.1	CsMYB82_1_peakname	84976	CsMYB82_1_peak_1490	Scaffold2091:84889-85168	280	84976	7.53938	4.85044	3.99906		NA	NA	NA	NA	NA	NA	TEA010618	gi|728834888|gb|KHG14331.1|//Zinc finger ZPR1 [Gossypium arboreum];gi|571563720|ref|XP_006605520.1|//PREDICTED: zinc finger protein ZPR1 homolog isoform X3 [Glycine max]
Merged-Scaffold2275-1809880-1	Scaffold2275:1809728-1810032	Promoter (1-2kb)	-1339	TEA010364.1	CsMYB82_1_peakname	1809866	CsMYB82_1_peak_1727	Scaffold2275:1809728-1810032	305	1809866	13.4307	5.7335	9.37348		NA	NA	NA	NA	NA	NA	TEA010364	gi|747081659|ref|XP_011088111.1|//PREDICTED: probable leucine-rich repeat receptor-like protein kinase At5g49770 [Sesamum indicum]
